# Supplementary material for: Hybrid Lanthanide Metal–Organic Compounds with Flavonoids: Magneto-Optical Properties and Biological Activity Profiles
Source: Int J Mol Sci. 2025 Jan 30;26(3):1198. doi: 10.3390/ijms26031198 (PMC11818910; doi:10.3390/ijms26031198)
Supplement: Supplementary file 1 [file ijms-26-01198-s001.zip]

Archive with 1 entries (1 files):
- ijms-3403384-supplementary.pdf
